# Supplementary material for: Cohort profile: the Mendelian randomisation in pregnancy (MR-PREG) collaboration – improving evidence for prevention and treatment of adverse pregnancy and perinatal outcomes
Source: BMJ Open. 2026 Mar 24;16(3):e103753. doi: 10.1136/bmjopen-2025-103753 (PMC13158659; doi:10.1136/bmjopen-2025-103753)
Supplement: Supplementary data [file bmjopen-16-3-s001.xlsx]

## Sheet: Contents
Supplementary Tables
ST1.	Supplementary Table 1	Summary of approaches that each have different assumptions that can help determine the causality of risk factors on APPOs
ST2A.	Supplementary Table 2A	Overview of definitions of binary APPOs (N = 33) and contributing studies
ST2B.	Supplementary Table 2B	Overview of definitions of continuous (N = 2) and categorical (N = 2) APPOs and contributing studies
ST3A.	Supplementary Table 3A	Number of cases and controls per APPO by each contributing study
ST3B.	Supplementary Table 3B	Number of cases and controls - that contribute to maternal genetic analyses - per APPO by each contributing study
ST3C.	Supplementary Table 3C	Number of cases and controls - that contribute to offspring and paternal genetic analyses - per APPO by each contributing study
ST3D.	Supplementary Table 3D	Overall N, mean and SD for continuous APPOs - split by overall N and N with maternal genotype by each contributing study
ST3E.	Supplementary Table 3E	Overall N, mean and SD for continuous APPOs with offspring and paternal genotype by each contributing study
ST4A.	Supplementary Table 4A	Summary of any deviations from the MR PREG (binary) APPO definition by each contributing study
ST4B.	Supplementary Table 4B	Summary of any deviations from the MR PREG (continuous) APPO definition by each contributing study
ST5.	Supplementary Table 5	Summary of the publicly available GWAS that were used for particular outcomes and the overlap with core MR PREG studies

## Sheet: Supplementary Table 1
Type of study design/approach	Key assumptions	Rationale	Example
Conventional multivariable regression
To estimate the effect of a potential risk factor on adverse pregnancy outcomes (APPOs) by adjusting for observed confounders	All confounders are observed, correctly measured and modelled	Quick and efficient insights through observational data	Effect of pre-pregnancy body mass index (BMI) on APPOs
	No selection / measurement bias
Negative control (exposure or outcome) study
To detect residual confounding or other biases by testing associations between the exposure and an outcome that should theoretically not be affected by the exposure, e.g., paternal factors which could not influence the maternal intrauterine environment	No plausible ‘biological’/causal relationship between control exposure and outcome (or between exposure and control outcome)	Reveals existence of potential unmeasured confounding	Main hypothesis: Effect of pre-pregnancy BMI on APPOs; Negative control exposure: Effect of paternal BMI on APPOs. If an association is found between paternal BMI and APPOs, this could indicate, for example, residual confounding in the main analysis
	Same biases (eg confounding) for negative control exposure/outcome as for main research question	Can be extended to explore other types of bias (e.g., recall bias, selection bias)
		Efficient insights through use of data already collected
Mendelian randomisation (MR)
Uses genetic variants, which are randomly assigned at conception, to improve causal inference for modifiable exposures on APPOs	Strong relevant genetic instruments (ie genetic variants strongly associated with exposure in the relevant population)	Less prone to reverse causation	Effect of hyperglycaemia during pregnancy (instrumented by genetic variants) on APPOs
	No horizontal pleiotropy (when genetic variants affect the outcome through pathways other than the exposure)
	No confounding of the variant-outcome association (e.g. population stratification)	Less prone to residual or unmeasured confounding
	No selection bias or measurement error
Cross-context comparisons
To assess causal effects by examining if relationships hold across different populations/time periods/contexts	Marked differences in confounders between contexts (populations), not just in their prevalence	Can reveal context-specific confounding, selection bias or measurement error	Breastfeeding and offspring health outcomes (e.g., blood pressure) across contexts (i.e., countries which have a very different socioeconomic pattern of breastfeeding)
	No effect modification by context/population	Can examine the influence of high-level socioeconomic factors which are difficult to measure and fully account for
Within-family analyses
Comparing siblings with a differential exposure can control for genetic and family-level confounding (as siblings share many genetic and environmental factors)	Within sibling pairs, observed and unobserved confounders are matched	Adjustment for a wide range of shared familial and parental characteristics	The effect of assisted reproductive technologies (ART) vs natural conception on APPOs
	No or little individual confounding	Control for genetic confounding (if identical twins)
	Little individual measurement error
	No crossover or selection bias
Natural experiment
To assess causal effects by using an external factor (e.g., policy change) as a quasi-random assignment of exposure	Assumes the external factor occurs randomly - i.e., the event or intervention (e.g., a new law or a natural disaster should be unrelated to the participants' characteristics or outcomes before it occurred)	When a natural event randomly affects some groups but not others (like a sudden policy change in one region but not another), it can help mimic randomisation, making comparisons between groups more reliable.	Effect of air pollution on APPOs using implementation of low emission zone as natural experiment
	Assumes random assignment
	Assumes no confounding from differences in populations exposed versus unexposed	Can use existing real world data
Target trial emulation
To mimic a randomized controlled trial (RCT) by using observational data, emulating eligibility criteria, treatment strategy/assignment, time-zero, follow-up, outcome measurement, and causal contrast as if it were an RCT	Assumes that causal inference can be improved by designing and analysing an observational study to mimic, as closely as possible, the design and analyses of a real trial	Can answer key public health questions where a real trial might be too costly, too long or ethically impossible	The effect (efficacy and safety) of hypoglycaemics use during pregnancy on APPOs
		Can avoid immortal time bias (i.e., when bias occurs due to including periods of time where people must survive to be included) and prevalent user bias
Drug target MR
Used to assess the causal effect of a drug target on disease outcomes by leveraging genetic variants as proxies, providing insights into the potential efficacy and safety of drug interventions	Assumes that genetic variants influencing the target gene or protein act as valid instruments, meaning they affect the disease outcome only through the drug target, not through other pathways	Can predict the potential intended and unintended on-target effects of drugs, aiding in drug development and prioritization	The on-target effect of statins on pre-term birth

## Sheet: Supplementary Table_2A
Type	Outcomes	Contributing studies1						Case definition	Control definition	Exclusions
		A	B	M	U	F	G*			Multiple births	Duplicated pregnancies	Non-live births	Other
Pregnancy	Hypertensive disorders of pregnancy	x	x	x				Gestational hypertension or pre-eclampsia	No hypertensive disorders of pregnancy	x	x	x	Pre-existing hypertension
					x	x		ICD-10 codes: O13, O14
	Gestational hypertension	x	x	x				SBP ≥ 140 mmHg or DBP ≥ 90 mmHg on at least 2 occasions after 20 gestational weeks, with no concurrent proteinuria		x	x	x
					x	x		ICD-10 code: O13
	Pre-eclampsia	x	x	x			x	Gestational hypertension with concurrent proteinuria		x	x	x
					x	x	x	ICD-10 code: O14
	Gestational diabetes			x	x		x	Self-reported diabetes arising in pregnancy	No gestational diabetes	x	x	x	Pre-existing diabetes
		x					x	Clinical diagnoses abstracted from medical records by research midwives
					x	x	x	ICD-10 code: O24
			x				x	Fasting glucose ≥ 6.1 mmol/L or 2 h post-load glucose ≥ 7.8 mmol/L in OGTT
	Perinatal depression	x					x	Mean EPDS total score across 12 and 32 gestational weeks and 8 weeks and 8 months postpartum > 12	No depression	x	x	x	Pre-existing depression
			x				x	Mean score of questions 22 to 28 in the GHQ administered at cohort registration during pregnancy > the 85th percentile
					x		x	Self-reported antenatal depression
				x				Mean of selective items from the (Hopkins) Symptoms Checklist-25 at 14 and 30 weeks (and 6 months post partum)>=2
	Anaemia	x						Maternal haemoglobin (Hb) < 100 g/L during pregnancy	No maternal anaemia	x	x	x
				x				Self reported anaemia/low haemoglobin at 15 weeks gestation
			x					Clinical diagnosis abstracted from medical records
	Pregnancy loss	x	x	x	x			Miscarriage or stillbirth in the index or previous pregnancies	No pregnancy loss	x	x
	Miscarriage	x		x	x			Miscarriage in the index or previous pregnancies; miscarriage in the index pregnancy was defined as fetal loss before 20 weeks gestation; miscarriage history in previous pregnancies was self-reported in questionnaires		x	x
			x		x	x		Miscarriage in the index or previous pregnancies; information on miscarriage was abstracted from medical records
	Sporadic miscarriage	x		x	x			≤ 2 miscarriages in the index and previous pregnancies		x	x		Age menarche < 9 or > 17 y and some specific medical conditions
	Recurrent miscarriage	x		x	x	x		≥ 3 miscarriages in the index and previous pregnancies		x	x
	Stillbirth	x			x			Stillbirth in the index or previous pregnancies; stillbirth in the index pregnancy was defined as fetal death before delivery at 20 gestational weeks or more; stillbirth history in previous pregnancies was self-reported in questionnaires		x	x
			x	x				Stillbirth in the index or previous pregnancies; information on stillbirth was abstracted from medical records
	Hyperemesis			x				Self reported: excessive vomiting noted during pregnancy before onset of labour	No hyperemesis	x	x	x
		x	x		x	x		Clinical diagnosis abstracted from medical records
Delivery	Induction of labor	x	x	x	x			Medical induction needed during labour	No induction of labour	x	x	x
	Premature rupture of membranes	x		x		x		Premature rupture of membranes at any gestational age	No premature rupture of membranes	x	x	x
	Caesarian section	x	x	x	x	x		Had a C-section	No C-section	x	x	x
	Emergency C-section	x	x	x	x			Had an emergency C-section		x	x	x
	Elective C-section	x	x	x	x			Had an elective C-section		x	x	x
	Very pre-term birth	x	x	x	x			Gestational age at birth < 34 weeks	Gestational age at birth ≥ 37 to < 42 weeks	x	x	x
	Pre-term birth	x	x	x	x		x	Gestational age at birth < 37 weeks		x	x	x
	Spontaneous pre-term birth		x	x	x		x	Gestational age at birth < 37 weeks		x	x	x	Emergency c-section, labour induction
	Post-term birth	x	x	x	x	x	x	Gestational age at birth ≥ 42 weeks		x	x	x
	Low birth weight	x	x	x	x			Birth weight < 2500 g	Birth weight ≥ 2500 g to ≤ 4500 g	x	x	x
	High birth weight	x	x	x	x			Birth weight > 4500 g		x	x	x
	Small for gestational age (SGA)	x	x	x	x			Birth weight-for-gestational age < 10th percentile	No SGA	x	x	x
	Large for gestational age (LGA)	x	x	x	x			Birth weight-for-gestational age > 90th percentile	No LGA	x	x	x
	Low Apgar score at 1 minute	x	x	x				Apgar score at 1 minute < 7	Apgar at 1 minute ≥7	x	x	x
	Low Apgar score at 5 minutes	x	x	x				Apgar score at 5 minutes < 7	Apgar at 5 minutes ≥7	x	x	x
Postnatal	NICU admission	x		x				Admission to neonatal intensive care unit (NICU)	No NICU admission	x	x	x
	Congenital anomalies			x				Congenital malformations from the medical birth registry	No congenital anomalies	x	x	x
	Congenital heart disease			x				Congenital malformations (heart condition) from the medical birth registry	No congenital heart disease	x	x	x
	Breastfeeding initiation	x	x	x				Breastfeeding initiated	No breastfeeding	x	x	x
	Breastfeeding established	x	x	x				Breastfeeding ≥ 2 months	Breastfeeding < 2 months	x	x	x	Never breastfed, preterm birth
	Breastfeeding sustained	x	x	x				Breastfeeding ≥ 6 months	Breastfeeding < 6 months	x	x	x
1 Contributing studies: ALSPAC (A), BiB (B), MoBa (M), UK Biobank (U), FinnGen (F), multiple publicly available GWAS (G)
2 Pavord S et al. UK guidelines on the management of iron deficiency in pregnancy. Br J Haematol. 2020;188(6):819-830.
* Definition of cases and controls in the publicly available GWAS might vary across studies contributing to the GWAS metanalyses

## Sheet: Supplementary Table_2B
Type	Outcomes	Contributing studies1						Source	Unit/definition	Exclusions
		A	B	M	U	F	G*			Multiple births	Duplicated pregnancies	Non-live births	Other
Pregnancy	Severity of nausea and vomiting	x		x				Self-reported in questionnaires	0 = None; 1 = Nausea only; 2 = Nausea and vomiting; 3 = On medication	x	x	x
Delivery	Birth weight	x	x	x				Abstracted from medical records	SD units (Z-score transformed separately in males and females)	x	x	x	Birth weight > 5 SD
					x			Self-reported in questionnaires
	Gestational age at birth	x	x	x	x		x	Abstracted from medical records	Weeks	x	x	x
Postnatal	Breastfeeding duration	x	x	x				Self-reported in questionnaires	0 = never breasfed or < 1 month; 1 = 1-3 months; 2 = 4-6 months; 3 > 6 months	x	x	x
1 Contributing studies: ALSPAC (A), BiB (B), MoBa (M), UK Biobank (U), FinnGen (F), multiple publicly available GWAS (G)
* Outcome definition in the publicly available GWAS might vary across studies contributing to the GWAS metanalyses

## Sheet: Supplementary Table 3A
Type	Outcomes	Overall		ALSPAC		BiB		MoBa		UK Biobank
		Cases	Controls	Cases	Controls	Cases	Controls	Cases	Controls	Cases	Controls
Pregnancy	Hypertensive disorders of pregnancy	15485	278472	2148	10692	764	6831	11669	80774	904	180175
	Gestational hypertension	11134	278971	1865	10865	563	6831	8129	80774	577	180501
	Pre-eclampsia	4428	278969	283	10692	201	6831	3540	80774	404	180672
	Gestational diabetes	2772	333614	55	11835	765	8233	803	91356	1149	222190
	Depression	12669	122588	772	9923	972	6033	4649	80190	6276	26442
	Anemia	4354	102045	1001	7013	1850	6169	1503	88863
	Pregnancy loss	104412	230957	3155	9696	185	7847	16589	76924	84483	136490
	Miscarriage	73462	230957	3045	9696	44	7847	16152	76924	54221	136490
	Sporadic miscarriage	61900	209622	2069	9696			15046	76610	44785	123316
	Recurrent miscarriage	6007	209732	153	9696			1028	76610	4826	123426
	Stillbirth	7340	230957	170	9696	142	7847	292	76924	6736	136490
	Hyperemesis	1298	274857	81	7933	84	7944	834	76382	299	182598
	Severity of nausea and vomiting		16401		2113				14288
	Nausea only	9123		3540				5583
	Nausea and vomiting	34776		5946				28830
	On medication	33998		1122				32876
Delivery	Induction of labor	18098	100985	1502	6359	1961	7384	12370	80224	2265	7018
	Premature rupture of membranes	15011	85761	2143	5630			12868	80131
	Caesarean section	19518	99935	1383	6491	2025	7327	13485	79299	2625	6818
	Emergency C-section	11749	101182	890	6491	974	7396	8454	79299	1431	7996
	Elective C-section	7497	101226	493	6491	644	7396	4973	79299	1387	8040
	Very pre-term birth	1672	106882	196	11769	127	8724	1238	80366	111	6023
	Pre-term birth	6227	106814	695	11769	490	8724	4571	80366	471	5955
	Post-term birth	8893	106774	1032	11769	138	8724	7274	80366	449	5915
	Low birth weight	4357	115392	605	12490	669	8590	2697	85769	386	8543
	High birth weight	4494	115392	232	12490	92	8590	3974	85769	196	8543
	Small for gestational age	9729	112726	1058	12265	1302	8046	6801	85272	568	7143
	Large for gestational age	13102	109353	1466	11857	703	8645	9690	82383	1243	6468
	Low Apgar score at 1 minute	6537	102995	990	6846	772	8473	4775	87676
	Low Apgar score at 5 minutes	1290	108248	125	7708	115	9127	1050	91413
Postntal	NICU admission	9170	90404	753	11035			8417	79369
	Congenital anomalies	4582	88032					4582	88032
	Congenital heart disease	797	91817					797	91817
	Breastfeeding initiation	82785	25833	9189	2707	2255	955	71341	22171
	Breastfeeding established	71564	31296	5897	1537	1112	802	64555	28957
	Breastfeeding sustained	54481	26208	3490	3944	673	1241	50318	21023
	Breastfeeding duration		29423		1079		955		27389
	1 to 3	8417		2077		98		6242
	4 to 6	61547		1636		29		59882
	>6	4761		2979		1782		NA*
Note: These are the number of participants with phenotype data for the core studies only; not all cases and controls might have genetic data
* In the MoBa study, information on breastfeeding duration beyond 6 months was not available.

## Sheet: Supplementary Table 3B
Type	Outcomes	Overall		ALSPAC		BiB		MoBa		UK Biobank		FinnGen		GWAS
		Cases	Controls	Cases	Controls	Cases	Controls	Cases	Controls	Cases	Controls	Cases	Controls	Cases	Controls
Pregnancy	Hypertensive disorders of pregnancy	32549	509219	1187	5851	683	5965	9472	64878	802	170866	20405	261659
	Gestational hypertension	20777	507155	1029	5851	499	5965	6681	64877	518	171149	12050	259313
	Pre-eclampsia	19408	652584			184	5965	2628	60335	354	171311	9023	259313	7219	155660
	Gestational diabetes	24641	683156					602	73507			18581	263483	5458	346166
	Depression	14591	91065			839	5312	2889	52282					10863	33471
	Anemia	4105	82062	559	3901	1597	5421	1949	72740
	Pregnancy loss	94152	204716	1524	5470	167	6865	13451	61563	79010	130818
	Miscarriage	89086	397131	1477	5470			13116	61564	51326	130818	23167	199279
	Sporadic miscarriage	55888	185271	1156	5470			12227	61336	42505	118465
	Recurrent miscarriage	6233	315523	90	5470			832	61336	4500	118557	811	130160
	Stillbirth	6331	201339	70	5470	87	3488	223	61563	5951	130818
	Hyperemesis	4235	474231					656	63115	250	173210	3329	237906
	Severity of nausea and vomiting		14469		1177				13292
	Nausea only	7166		1972				5194
	Nausea and vomiting	30133		3312				26821
	On medication	31210		625				30585
Delivery	Induction of labor	14495	80744	849	3538	1686	6333	9915	64563	2045	6310
	Premature rupture of membranes	21839	288782	1212	3127			10219	64469			10408	221186
	Caesarean section	33909	200060	757	3636	1700	6324	10582	64019	2303	6191	18567	119890
	Emergency C-section	9165	81273	481	3636	836	6382	6605	64019	1243	7236
	Elective C-section	6004	81279	276	3636	561	6382	3929	64020	1238	7241
	Very pre-term birth	1107	76576	82	6440			940	64670	85	5466
	Pre-term birth	18225	267497			414	7484	2892	48159	406	5403			14513	206451
	Spontaneous pre-term birth	17176	255764			203	4820	2206	40359	254	4134			14513	206451
	Post-term birth	27268	391392			126	7484	4543	48160	424	5360	7049	221186	15126	109202
	Low birth weight	19180	263971	293	6858	563	7374	2038	69079	16286	180660
	High birth weight	6679	260156	123	6858	64	3560	3244	69078	3248	180660
	Small for gestational age	7448	88857	566	6706	1114	6907	5303	68765	465	6479
	Large for gestational age	10468	85837	811	6461	626	7395	7865	66203	1166	5778
	Low Apgar score at 1 minute	4950	81718	544	3831	628	7302	3778	70585
	Low Apgar score at 5 minutes	821	73547					821	73547
Postnatal	NICU admission	6996	70289	408	6327			6588	63962
	Congenital anomalies	3569	71132					3569	71132
	Congenital heart disease	612	74089					612	74089
	Breastfeeding initiation	66408	18260	5485	1307	1977	885	58946	16068
	Breastfeeding established	58035	23223	3698	859	962	725	53375	21639
	Breastfeeding sustained	44401	20788	2254	2303	556	1131	41591	17354
	Breastfeeding duration		23515		660		856		21999
	1 to 3	6372		1270		88		5014
	4 to 6	49123		1000		26		48097
	>6	3419		1821		1598
Note: These are the numbers of participants with both phenotype and maternal genetic data across all contributing studies. For GWASes where there was variation in the sample size across genetic variants, the reported number of participants corresponds to the median sample size and may therefore differ from numbers reported elsewhere (e.g. in publicly available GWAS). Study-specific results for a …

## Sheet: Supplementary Table 3C
Type	Outcomes	Overall		ALSPAC		BiB		MoBa				GWAS
		Offspring		Offspring		Offspring		Offspring		Fathers		Offspring
		Cases	Controls	Cases	Controls	Cases	Controls	Cases	Controls	Cases	Controls	Cases	Controls
Pregnancy	Hypertensive disorders of pregnancy	9653	64516	1215	6116	517	4766	7921	53634	6476	42973
	Gestational hypertension	7227	64516	1060	6116	382	4766	5785	53634	4546	42972
	Pre-eclampsia	6893	433018	155	5852	127	4529	1981	49292	1930	42876	4630	373345
	Gestational diabetes	990	66772			510	5655	480	61117	391	49127
	Depression	3795	65973	399	5901	586	3918	2810	56154	2075	44092
	Anemia	3439	67875	533	3910	1241	4033	1665	59932	1198	48370
	Pregnancy loss	12988	58567	1566	5486	68	2812	11354	50269	8852	40926
	Miscarriage	12698	55988	1531	5532			11167	50456	8719	41059
	Sporadic miscarriage	11871	55989	1432	5532			10439	50457	8167	41059
	Recurrent miscarriage	822	55989	95	5532			727	50457	552	41060
	Stillbirth	389	71167	61	6992	53	2827	275	61348	193	49585
	Hyperemesis	484	42872							484	42872
	Severity of nausea and vomiting		11505		1186				10319		8106
	Nausea only	6019		1987				4032		3167
	Nausea and vomiting	24158		3337				20821		16355
	On medication	24373		630				23743		18651
Delivery	Induction of labor	10094	62012	840	3535	1254	4932	8000	53545	6784	42649
	Premature rupture of membranes	9724	56207	1218	3116			8506	53091	7190	42378
	Caesarean section	9592	62574	740	3640	1447	4742	7405	54192	7174	42344
	Emergency C-section	5594	62590	460	3640	637	4758	4497	54192	4569	42343
	Elective C-section	3647	62590	280	3640	490	4758	2877	54192	2579	42344
	Very pre-term birth	492	60574	80	6484			412	54090	691	42819
	Pre-term birth	7326	112313			259	5845	2292	54090	2424	42819	4775	52378
	Spontaneous pre-term birth	2003	52433			136	3673	1724	46083	1823	36006	4775	52378
	Post-term birth	12883	109442			50	2546	4945	54089	3991	42818	7888	52807
	Low birth weight	1799	70252	260	6900	357	5758	1182	57594	1410	45904
	High birth weight	2919	67058	130	6900	53	2564	2736	57594	2046	45904
	Small for gestational age	5391	69381	512	6776	823	5365	4056	57240	3545	45619
	Large for gestational age	7988	66784	852	6436	495	5693	6641	54655	5071	44093
	Low Apgar score at 1 minute	3647	68352	508	3854	438	5716	2701	58782	2564	46795
	Low Apgar score at 5 minutes	492	61000					492	61000	564	48803
Postnatal	NICU admission	4993	60080	382	6502			4611	53578	4606	42835
	Congenital anomalies	2665	58824					2665	58824	2448	47140
	Congenital heart disease	439	61050					439	61050	430	49158
	Breastfeeding initiation	58700	12017	5611	1324	1502	657	51587	10036	39683	10095
	Breastfeeding established	51357	16290	3849	904	732	539	46776	14847	35918	13861
	Breastfeeding sustained	39199	18412	2359	2394	433	838	36407	15180	30075	9607
	Breastfeeding duration		15908		687		642		18072		14579
	1 to 3	5508		1323		66		4119		3323
	4 to 6	40573		1042		19		39512		31876
	>6	3096		1898		1198
Note: These are the numbers of participants with both phenotype and fetal genetic data across contributing studies. For GWASes where there was variation in the sample size across genetic variants, the reported number of participants corresponds to the median sample size and may therefore differ from numbers reported elsewhere (e.g. in publicly available GWAS). Study-specific results for a given A…

## Sheet: Supplementary Table 3D
Type	Outcomes	Overall				ALSPAC				BiB				MoBa				UK Biobank				GWAS
		N phenotype	N genotype	Mean	SD	N phenotype	N genotype	Mean	SD	N phenotype	N genotype	Mean	SD	N phenotype	N genotype	Mean	SD	N phenotype	N genotype	Mean	SD	N	Mean	SD
Delivery	Birth weight (grams)	328256	289846	3376.7	601.9	13354	7273	3408.9	555	12346	8023	3225.9	557	92440	74361	3596	558	210116	200189	3239.4	640
	Gestational age (weeks)	126151	189471	39.5	1.9	13496		39.4	1.9	12346		39.5	1.8	92211	55595	39.5	1.9	8098	7303	39.5	1.7	126573
Note: These are the numbers of participants with both phenotype and maternal genetic data across all contributing studies. For GWASes where there was variation in the sample size across genetic variants, the reported number of participants corresponds to the median sample size and may therefore differ from numbers reported elsewhere (e.g. in publicly available GWAS). Study-specific genotype resul…

## Sheet: Supplementary Table 3E
Type	Outcomes	Overall	BiB	MoBa		GWAS
		N offspring	N offspring	N offspring	N fathers	N offspring
Delivery	Birth weight (grams)	345022	5930	59221	46978	279871
	Gestational age (weeks)	152204	6189	61326	49233	84689
Note: These are the numbers of participants with both phenotype and fetal genetic data across contributing studies. For GWASes where there was variation in the sample size across genetic variants, the reported number of participants corresponds to the median sample sample size and may therefore differ from numbers reported elsewhere (e.g. in publicly available GWAS).

## Sheet: Supplementary Table 4A
Type	Outcomes	Deviations from the collaboration definition
		ALSPAC	BiB	MoBa	UK Biobank	FinnGen	GWAS
Pregnancy	Gestational hypertension	-	-	-	-	-	NA
	Pre-eclampsia	-	-	-	-	-	-
	Hypertensive disorders of pregnancy	-	-	-	-	Not possible to exclude pre-existing hypertension	NA
	Gestational diabetes	-	-	-	-	ICD-9 code also used, pre-existing diabetes included	-
	Hyperemesis	-	-	-	-	ICD-10 O21, ICD-9 643, ICD-8 638	NA
	Severity of nausea and vomiting	-	NA	-	NA	NA	NA
	Depression	-	Only antenatal depression available, derived from GHQ; pre-existing depression not excluded	-	Depression possibly related to childbirth, based on self-report	NA	-
	Anemia	-	-	-	NA	NA	NA
	Pregnancy loss	-	-	-	-	NA	NA
	Miscarriage	-	-	Self report cases defined as pregnancy loss before 23 weeks gestation (previous not index)	Self-reported cases might not be pregnancy loss at < 22 gestational weeks; no index pregnancy	ICD-10 O03, ICD-9 634, ICD-8 643	NA
	Sporadic miscarriage	-	NA	-	Self-reported cases might not be pregnancy loss at < 22 gestational weeks; no index pregnancy	NA	NA
	Recurrent miscarriage	-	NA	-	Self-reported cases might not be pregnancy loss at < 22 gestational weeks; no index pregnancy	ICD-10 N96	NA
	Stillbirth	-	-	Self report cases defined as pregnancy loss at ≥21 weeks gestation (previous not index)	Self-reported ever having a stillbirth (without specifying gestational weeks); no index pregnancy	NA	NA
Delivery	Induction of labor	-	-	-	No index pregnancy; random birth selected from available data	NA	NA
	Premature rupture of membranes	-	NA	-	NA	ICD-10 O42, ICD-9 6581A, ICD-8 63495	NA
	Caesarean section	-	-	-	No index pregnancy; random birth selected from available data	ICD-10 O82	NA
	Emergency C-section	-	-	-	No index pregnancy; random birth selected from available data	NA	NA
	Elective C-section	-	-	-	No index pregnancy; random birth selected from available data	NA	NA
	Very pre-term birth	-	-	-	No index pregnancy; random birth selected from available data	NA	NA
	Pre-term birth	-	-	-	No index pregnancy; random birth selected from available data	NA	cases: <37 gestational weeks, controls: 39-42 gestational weeks, singleton live birth & a spontaneous onset of delivery without congenital malformations, healthy mothers
	Spontaneous pre-term birth	-	-	-	No index pregnancy; random birth selected from available data	NA	cases: <37 gestational weeks, controls: 39-42 gestational weeks, singleton live birth & a spontaneous onset of delivery without congenital malformations, healthy mothers
	Post-term birth	-	-	-	No index pregnancy; random birth selected from available data	ICD-10 O48, ICD-9 645	cases: >42 & <=44 gestational weeks, controls: 39-42 gestational weeks, singleton live birth & a spontaneous onset of delivery without congenital malformations, healthy mothers
	Low birth weight	-	-	-	Based on self-reported birth weight of first child	NA	NA
	High birth weight	-	-	-	Based on self-reported birth weight of first child	NA	NA
	Small for gestational age	-	-	-	No index pregnancy; random birth selected from available data	NA	NA
	Large for gestational age	-	-	-	No index pregnancy; random birth selected from available data	NA	NA
	Low Apgar score at 1 minute	-	-	-	NA	NA	NA
	Low Apgar score at 5 minutes	-	-	-	NA	NA	NA
Postnatal	NICU admission	-	NA	-	NA	NA	NA
	Congenital anomalies	NA	NA	-	NA	NA	NA
	Congenital heart disease	NA	NA	-	NA	NA	NA
	Breastfeeding initiation	-	-	-	NA	NA	NA
	Breastfeeding established	-	-	-	NA	NA	NA
	Breastfeeding sustained	-	-	-	NA	NA	NA
	Breastfeeding duration	-	-	No last category of 6+ months	NA	NA	NA
Note: - no deviations from MR-PREG definition; NA: not available

[truncated: 2 more sheets: Supplementary Table 4B, Supplementary Table_5]
